# Supplementary material for: Freeze-Dried Powder of Fermented Chili Paste—New Approach to Cured Salami Production
Source: Foods. 2022 Nov 18;11(22):3716. doi: 10.3390/foods11223716 (PMC9689597; doi:10.3390/foods11223716)
Supplement: Supplementary file 1 [file foods-11-03716-s001.zip]

Archive with 1 entries (1 files):
- foods-2016435-supplementary.pdf
